# Supplementary material for: Tuning of controller parameters using Pythagorean fuzzy similarity measure for stable and time delayed unstable plants
Source: PeerJ Comput Sci. 2023 Aug 10;9:e1504. doi: 10.7717/peerj-cs.1504 (PMC10495962; doi:10.7717/peerj-cs.1504)
Supplement: Supplemental Information 1 [file peerj-cs-09-1504-s001.zip]

Archive with 36 entries (33 files):
- G1_SON/
- G1_SON/abc.m
- G1_SON/acor.m
- G1_SON/fpid.m
- G1_SON/matsuda.m
- G1_SON/matt2.m
- G1_SON/optimize_Kesirli_PID.m
- G1_SON/RouletteWheelSelection.m
- G1_SON/RouletteWheelSelection2.m
- G1_SON/SM_1.m
- G1_SON/stepnewinfo.m
- G1_SON/uyelikler_PISAGORIAN.m
- G2_SON/
- G2_SON/abc.m
- G2_SON/acor.m
- G2_SON/fpid.m
- G2_SON/matsuda.m
- G2_SON/matt2.m
- G2_SON/optimize_Kesirli_PID.m
- G2_SON/RouletteWheelSelection.m
- G2_SON/RouletteWheelSelection2.m
- G2_SON/SM_1.m
- G2_SON/stepnewinfo.m
- G2_SON/uyelikler_PISAGORIAN.m
- G3_SON/
- G3_SON/abc.m
- G3_SON/acor.m
- G3_SON/fpid.m
- G3_SON/matsuda.m
- G3_SON/matt2.m
- G3_SON/optimize_Kesirli_PID.m
- G3_SON/RouletteWheelSelection.m
- G3_SON/RouletteWheelSelection2.m
- G3_SON/SM_1.m
- G3_SON/stepnewinfo.m
- G3_SON/uyelikler_PISAGORIAN.m
