# Supplementary material for: Tuning of controller parameters using Pythagorean fuzzy similarity measure for stable and time delayed unstable plants
Source: PeerJ Comput Sci. 2023 Aug 10;9:e1504. doi: 10.7717/peerj-cs.1504 (PMC10495962; doi:10.7717/peerj-cs.1504)
Supplement: Supplemental Information 1 [file peerj-cs-09-1504-s001.zip › G1_SON/fpid.m]

function [out1,out2,out3,t,out4] = fpid(k)

num_g=[-5 1];
den_g=[200 30 1];

 
G=tf(num_g,den_g);

kp=k(1);
ki=k(2);
kd=k(3);
m=matt2(k(4)); 
l=matt2(k(5));

f_pid=kp+ki* (1/l)+kd*m;
H=1;

T=feedback(f_pid*G,H);
t = 0:0.01:200;
[y,t]=step(T,t);

y(isnan(y)) = realmax;
yy=y;
[kk,zz]=size(y);
for i=1:kk
    if y(i,1)<0
        yy(i,1)=0;
    end
end
sys=stepinfo(yy,t,1);
sys2=stepinfo(y,t,1);
%sserror=abs(1-y(end));
out1=sys;
out2=y;
out3=sys2;
out4=stepnewinfo(y,t);
%plot(t,y)
end
