# Supplementary material for: Tuning of controller parameters using Pythagorean fuzzy similarity measure for stable and time delayed unstable plants
Source: PeerJ Comput Sci. 2023 Aug 10;9:e1504. doi: 10.7717/peerj-cs.1504 (PMC10495962; doi:10.7717/peerj-cs.1504)
Supplement: Supplemental Information 1 [file peerj-cs-09-1504-s001.zip › G1_SON/matsuda.m]

function [y] = matsuda(v)
k=1; 
%v=0.7;%burada v değeri fractional
wl=1e-2;wh=1e2;%tabloda bu değerler alınmış
n=8; %n=8 ise 4.dereceden yaklaşım
% function to interpolate
if round(v)==v, y=tf('s')^v;
else
w = logspace(log10(wl), log10(wh), n+1);
gain = 20 * log10(abs(w.^v));

% function to interpolate
f = abs(10.^(gain/20));

% coefficients
d = [];
alpha = [];
for j=0:length(w)-1 % frequencies (columns) are swept
    d(0+1,j+1) = f(j+1);
    for i=1:j % functions (lines) are swept
        d(i+1,j+1) = (w(j+1)-w(i)) / (d(i,j+1)-d(i,i));
    end
    alpha = [alpha d(j+1,j+1)];
end % d_i(w_j) is to be found at d(i+1,j+1)

% interpolating function
C = tf(alpha(end));
for i = length(alpha)-2:-1:0
    C = k*(alpha(i+1) + (tf([1 -w(i+1)],[1]) / C));
end
   y=C;
end
end
