# Supplementary material for: Tuning of controller parameters using Pythagorean fuzzy similarity measure for stable and time delayed unstable plants
Source: PeerJ Comput Sci. 2023 Aug 10;9:e1504. doi: 10.7717/peerj-cs.1504 (PMC10495962; doi:10.7717/peerj-cs.1504)
Supplement: Supplemental Information 1 [file peerj-cs-09-1504-s001.zip › G1_SON/matt2.m]

function G=matt2(gam)
tam_sayi=floor(gam);
kesir=gam-tam_sayi;
G=matsuda(kesir)*matsuda(tam_sayi);
end
