# Supplementary material for: Tuning of controller parameters using Pythagorean fuzzy similarity measure for stable and time delayed unstable plants
Source: PeerJ Comput Sci. 2023 Aug 10;9:e1504. doi: 10.7717/peerj-cs.1504 (PMC10495962; doi:10.7717/peerj-cs.1504)
Supplement: Supplemental Information 1 [file peerj-cs-09-1504-s001.zip › G1_SON/RouletteWheelSelection.m]

function i = RouletteWheelSelection(P)
    c = cumsum(P);
    r = max(c)*rand;
    i = find(r <= c, 1, 'first');
end
