# Supplementary material for: Tuning of controller parameters using Pythagorean fuzzy similarity measure for stable and time delayed unstable plants
Source: PeerJ Comput Sci. 2023 Aug 10;9:e1504. doi: 10.7717/peerj-cs.1504 (PMC10495962; doi:10.7717/peerj-cs.1504)
Supplement: Supplemental Information 1 [file peerj-cs-09-1504-s001.zip › G1_SON/SM_1.m]

function [result] = SM_1(a, b, t, n, p, um, un, vm, vn)
    result = 0;
    for i=1:n
        result = result + abs((t+1-a)*(um(i)^2-un(i)^2) - a*(vm(i)^2 - vn(i)^2))^p + abs((t+1-b)*(vm(i)^2 - vn(i)^2) - b*(um(i)^2-un(i)^2))^p;
    end
   
    result = (1/(2*n*(t+1)^p)) * result;
    result = result^(1/p);
    result = 1 - result;
end
