# Supplementary material for: Tuning of controller parameters using Pythagorean fuzzy similarity measure for stable and time delayed unstable plants
Source: PeerJ Comput Sci. 2023 Aug 10;9:e1504. doi: 10.7717/peerj-cs.1504 (PMC10495962; doi:10.7717/peerj-cs.1504)
Supplement: Supplemental Information 1 [file peerj-cs-09-1504-s001.zip › G1_SON/stepnewinfo.m]

function [settling_time] = stepnewinfo(y,t)
m=abs(1-y);
maxy = max(y);
maxi=find(y==maxy);
temp=-1;
settling_time =0;
for i =maxi(1)+1:length(m)
    if m(i) <= 0.02 & temp == -1
        temp = i;
    elseif m(i) > 0.02
        temp = -1;
    end
end
if temp== -1
    settling_time = inf;
else
    settling_time = t(temp);
end
end
