# Supplementary material for: Tuning of controller parameters using Pythagorean fuzzy similarity measure for stable and time delayed unstable plants
Source: PeerJ Comput Sci. 2023 Aug 10;9:e1504. doi: 10.7717/peerj-cs.1504 (PMC10495962; doi:10.7717/peerj-cs.1504)
Supplement: Supplemental Information 1 [file peerj-cs-09-1504-s001.zip › G1_SON/uyelikler_PISAGORIAN.m]

function [um,un,vm,vn] = uyelikler_PISAGORIAN(SS,SS2,kalici_hal_hatasi,SS3)

um=zeros(1,4); %ideal kÃ¼me Ã¼ylik deÄŸerleri
un=zeros(1,4); %gerÃ§ek kÃ¼me Ã¼ylik deÄŸerleri


vm=zeros(1,4); %ideal kÃ¼me Ã¼ylik olmama deÄŸerleri
vn=zeros(1,4); %gerÃ§ek kÃ¼me Ã¼ylik olmama deÄŸerleri

%SettlingTime
um(1,1)=1;
vm(1,1)=0;

%Peak
um(1,2)=1;
vm(1,2)=0;

%Undershoot
um(1,3)=1;
vm(1,3)=0;

%Kalici Hal
um(1,4)=1;
vm(1,4)=0;


un(1,1)=zmf(SS3,[9 11]);%TRUE DEÄ?ERÄ°
vn(1,1)=smf(SS3,[10.1 12.1]);%FALSITY DEÄ?ERÄ°
            
un(1,2)=trapmf(SS.Peak,[0 1 1.016 1.026]);%TRUE DEÄ?ERÄ°
vn(1,2)=smf(SS.Peak,[1.022 1.032]);%FALSITY DEÄ?ERÄ°                       
                         
un(1,3)=trapmf(SS2.Undershoot,[0 150 200 210]);%TRUE DEÄ?ERÄ°
vn(1,3)=smf(SS2.Undershoot,[206 216]);%FALSITY DEÄ?ERÄ°
            
un(1,4)=zmf(kalici_hal_hatasi,[0.020 0.040]);%TRUE DEÄ?ERÄ°
vn(1,4)=smf(kalici_hal_hatasi,[0.032 0.052]);%FALSITY DEÄ?ERÄ°
end            
