# Supplementary material for: Tuning of controller parameters using Pythagorean fuzzy similarity measure for stable and time delayed unstable plants
Source: PeerJ Comput Sci. 2023 Aug 10;9:e1504. doi: 10.7717/peerj-cs.1504 (PMC10495962; doi:10.7717/peerj-cs.1504)
Supplement: Supplemental Information 1 [file peerj-cs-09-1504-s001.zip › G2_SON/fpid.m]

function [out1,out2,out3,t,out4] = fpid(k)
s=tf('s');
num_g=[4];
den_g=[4 -1];

G=tf(num_g,den_g,'inputDelay',2); %%2

kp=k(1);
ki=k(2);
kd=k(3);
kf=k(4);


C_PI=kp + (ki/s);
C_PD=kf + ((kd*s)/(0.01*s+1));

H=1;
T1=C_PI;
T2=feedback(G,C_PD);

T=feedback(T1*T2,H);
t = 0:0.001:40;
[y,t]=step(T,t);

y(isnan(y)) = realmax;
yy=y;
[kk,zz]=size(y);
for i=1:kk
    if y(i,1)<0
        yy(i,1)=0;
    end
end
sys=stepinfo(yy,t,1);
sys2=stepinfo(y,t,1);
%sserror=abs(1-y(end));
out1=sys;
out2=y;
out3=sys2;
out4=stepnewinfo(y,t);
%plot(t,y)
end
