# Supplementary material for: Tuning of controller parameters using Pythagorean fuzzy similarity measure for stable and time delayed unstable plants
Source: PeerJ Comput Sci. 2023 Aug 10;9:e1504. doi: 10.7717/peerj-cs.1504 (PMC10495962; doi:10.7717/peerj-cs.1504)
Supplement: Supplemental Information 1 [file peerj-cs-09-1504-s001.zip › G3_SON/optimize_Kesirli_PID.m]

function [cost] = optimize_Kesirli_PID(k)

[SS,yt,SS2,tout,SS3]=fpid(k);
%kalici_hal_hatasi=abs((1-Sys_Out.Data(end))); 
%error=1-abs(yt());

error=1-yt();

kalici_hal_hatasi=abs(1-(yt(end)));
%%%%PISAGORYAN
[um,un,vm,vn] = uyelikler_PISAGORIAN(SS,SS2,kalici_hal_hatasi,SS3); %%PISAGORYAN
a=1;
b=2;
t=3;
n=4; %% Kaç tane üyelik değeri varsa ona göre seçilir. Sadece risetime var n=1 olur.
p=1;

[result]=SM_1(a, b, t, n, p, um, un, vm, vn); %%PISAGORYAN
cost=1-result;
%%%


%cost=trapz(tout,tout.*abs(error)); %ITAE 1.pc
%cost=trapz(tout,error.^2); %ISE 2.pc
%cost=trapz(tout,tout.*(error.^2)); %ITSE
%cost=trapz(tout,abs(error));%IAE 

if cost == Inf
    cost = realmax;
end

% cost=ITAE(length(ITAE));

end
