# Supplementary material for: Tuning of controller parameters using Pythagorean fuzzy similarity measure for stable and time delayed unstable plants
Source: PeerJ Comput Sci. 2023 Aug 10;9:e1504. doi: 10.7717/peerj-cs.1504 (PMC10495962; doi:10.7717/peerj-cs.1504)
Supplement: Supplemental Information 3 [file peerj-cs-09-1504-s003.zip]

Archive with 22 entries (18 files):
- graph/
- graph/G1/
- graph/G1/extract.m
- graph/G1/g1_tum.xlsx
- graph/G1/matsuda.m
- graph/G1/matt2.m
- graph/G1/run_graph.m
- graph/G1/stepnewinfo.m
- graph/G2/
- graph/G2/extract.m
- graph/G2/g2_tum.xlsx
- graph/G2/matsuda.m
- graph/G2/matt2.m
- graph/G2/run_graph.m
- graph/G2/stepnewinfo.m
- graph/G3/
- graph/G3/extract.m
- graph/G3/g3_tum.xlsx
- graph/G3/matsuda.m
- graph/G3/matt2.m
- graph/G3/run_graph.m
- graph/G3/stepnewinfo.m
