# Supplementary material for: Tuning of controller parameters using Pythagorean fuzzy similarity measure for stable and time delayed unstable plants
Source: PeerJ Comput Sci. 2023 Aug 10;9:e1504. doi: 10.7717/peerj-cs.1504 (PMC10495962; doi:10.7717/peerj-cs.1504)
Supplement: Supplemental Information 3 [file peerj-cs-09-1504-s003.zip › graph/G1/g1_tum.xlsx]

## Sheet: Sayfa1
	Objective Function	Kp	Ki	Kd	M	L	Cost	RiseTime	SettlingTime	Peak	Undershoot	Overshoot	Steady-state error
	Proposed - ABC	3.85425	0.187475	26.7291	0.944872	0.930784	0.000764687	2.91223	9.07	1.00689	156.521	0.689406	0.0040447
	Proposed - ACOR	3.63809	0.225439	26.8692	0.932388	0.889764	0	2.65569	8.27	1.0075	154.075	0.749736	0.00646805
	IAE - ABC	4.235	0.199967	30	0.963486	0.944829	7.00301	2.09657	6.77	1.00807	228.798	0.807239	0.0028383
	IAE - ACOR	4.35456	0.183342	29.9904	0.968829	0.964518	6.77273	2.1943	7.11	1.0087	233.62	0.869704	0.00181726
	ISE - ABC	2.96801	0.121173	20.1795	0.999	0.951193	9.99347	10.6293	30.68	1.00232	100.63	0.232474	0.00407897
	ISE - ACOR	2.83325	0.129083	20.1379	0.989656	0.936377	9.99505	11.2393	33.78	1.00326	94.3125	0.32567	0.00529952
	ITAE - ABC	4.36656	0.148194	28.0584	0.983121	0.997634	17.1585	3.3774	11.2	1.01321	201.942	1.32102	0.000125704
	ITAE - ACOR	4.54126	0.152829	29.9998	0.995607	0.998999	11.4434	3.30573	12.99	1.00213	279.078	0.212868	5.17395e-05
	ITSE - ABC	4.17118	0.161348	29.9472	0.998502	0.974885	11.2087	4.69032	31.95	1.00468	288.948	0.46776	0.00139753
	ITSE - ACOR	4.33842	0.148457	29.9999	0.998999	0.995137	11.0846	4.09203	43.72	1.00058	293.138	0.0578122	0.000267433
