# Supplementary material for: Tuning of controller parameters using Pythagorean fuzzy similarity measure for stable and time delayed unstable plants
Source: PeerJ Comput Sci. 2023 Aug 10;9:e1504. doi: 10.7717/peerj-cs.1504 (PMC10495962; doi:10.7717/peerj-cs.1504)
Supplement: Supplemental Information 3 [file peerj-cs-09-1504-s003.zip › graph/G1/run_graph.m]

all_data = xlsread("g1_tum.xlsx")
all_data2 = all_data(:,1:5)
idx = 10;
labels = {'Proposed-ABC', 'Proposed-ACOR', 'IAE-ABC', 'IAE-ACOR', 'ISE-ABC', 'ISE-ACOR', 'ITAE-ABC', 'ITAE-ACOR', 'ITSE-ABC', 'ITSE-ACOR'};

figure; 
for c = 1:idx
    k1 = all_data2(c,:);
    [t,y] = extract(k1);
    if c == 1 || c == 2 
        plot(t(1:20001,1),y(1:20001,1),'-','LineWidth',3.0,'DisplayName',labels{c});
    else
        if c == 10
            plot(t(1:20001,1),y(1:20001,1),'-.','LineWidth',1.0,'Color',[0.8, 0.76, 0.07],'DisplayName',labels{c});
        else
            plot(t(1:20001,1),y(1:20001,1),'-.','LineWidth',1.0,'DisplayName',labels{c});
        end
    end
    hold on
end
hold off

ylabel('Amplitude');
xlabel('Time (s)');
legend('Location','best')
