# Supplementary material for: Tuning of controller parameters using Pythagorean fuzzy similarity measure for stable and time delayed unstable plants
Source: PeerJ Comput Sci. 2023 Aug 10;9:e1504. doi: 10.7717/peerj-cs.1504 (PMC10495962; doi:10.7717/peerj-cs.1504)
Supplement: Supplemental Information 3 [file peerj-cs-09-1504-s003.zip › graph/G3/g3_tum.xlsx]

## Sheet: Sayfa1
	Objective Function	Kp	Ki	Kd	Kf	Cost	RiseTime	SettlingTime	Peak	Overshoot	Steady-state error
	Proposed - ABC	2.90751	5.37722	0.913134	3.59872	0.0617154	0.365371	1.196	1.01615	1.61464	0.000449084
	Proposed - PSO	2.57532	7.04772	0.968888	4.42026	0.0759588	0.384947	1.211	1.01995	1.99515	0.000318058
	IAE - ABC	4.18961	4.20858	0.962952	2.56451	0.426863	0.234979	1.347	1.06866	6.86561	0.00064668
	IAE - ACOR	3.41912	7.86324	0.999904	4.02978	0.43257	0.24948	1.647	1.06372	6.37218	0.000271386
	ISE - ABC	5	1.81265	0.982282	1.67829	0.307529	0.2076	1.32	1.11592	11.5918	0.00275988
	ISE - ACOR	5	2.00939	0.990011	1.7544	0.307516	0.206481	1.314	1.1193	11.9297	0.0024337
	ITAE - ABC	2.05523	12.1739	0.991487	6.16731	0.16289	0.283274	1.814	1.06765	6.76506	0.000162688
	ITAE - ACOR	2.35804	11.4938	0.966588	5.72718	0.16285	0.272056	1.818	1.0866	8.6605	0.000173114
	ITSE - ABC	4.92598	2.6815	0.973246	1.94001	0.0522059	0.205697	1.33369	1.13784	13.7841	0.00145677
	ITSE - ACOR	4.84777	3.2917	0.983497	2.16358	0.0524633	0.205838	1.547	1.14085	14.0847	0.00103878
